# Supplementary material for: Ageing and the Ipsilateral M1 BOLD Response: A Connectivity Study
Source: Brain Sci. 2021 Aug 26;11(9):1130. doi: 10.3390/brainsci11091130 (PMC8470146; doi:10.3390/brainsci11091130)
Supplement: Supplementary file 1 [file brainsci-11-01130-s001.zip]

Archive with 1 entries (1 files):
- brainsci-1337069-supplementary.pdf
